# Supplementary material for: Identification of a Genomic Reservoir for New TRIM Genes in Primate Genomes
Source: PLoS Genet. 2011 Dec 1;7(12):e1002388. doi: 10.1371/journal.pgen.1002388 (PMC3228819; doi:10.1371/journal.pgen.1002388)
Supplement: Table S5 — Results of MLPA analysis for all 72 genomes surveyed. MLPA ratios (normalized to Utah 10851) are shown for each probe pair for each individual. Deletions and duplications are indicated where ratios are <0.65 (red highlight) and >1.35 (green highlight), respectively. These cut-off ratios are commonly used (see MLPA validation report (www.eurogentest.org)). Enrichments and depletions specific to a single probe have been ignored. (XLSX) [file pgen.1002388.s011.xlsx]

## Sheet: Sheet1
Supplemental Table S5. MLPA enrichment and depletion values (normalized to Utah 10851) for 72 human individuals
#	Individual (ID)	5FR	B3/4	GAP1-1	GAP1-2	GAP1-3	F1/2	GAP2	E1/2	GAP3	D1/2	C1/2-1	C1/2-2	GAP5	B1/2	GAP6-1	GAP6-2	A1/2	M-uniq	10p13	12q24	13q12	14q22	14q32	17p11	18q11	20p12	20p13	4q25	5p15	7q31	Xq26	Yp11	Gender	Error rate (%)
1	Utah_duplicate (10851)	1.054	1.124	0.98	1.115	1.247	1.085	1.158	1.102	1.06	0.992	1.159	1.229	1.162	1.055	1.101	1.105	1.055	1.107	0.856	1.07	0.987	0.858	1.097	1.115	1.062	0.923	1.212	1.318	1.018	1.013	1.011	1.163	Male	0
2	European Caucasian (10861)	0.849	0.801	0.775	0.747	0.745	0.8	0.761	0.786	0.779	0.757	0.762	0.786	0.73	0.816	0.684	0.701	0.801	0.742	1.133	1.017	0.924	0.985	1.138	0.928	1.022	1.02	0.83	0.918	1.046	1.006	2.092	0	Female	0
3	Han chinese (18573)	1.033	1.059	1.593	1.694	1.519	1.464	1.456	1.474	1.707	1.827	1.963	1.571	1.64	1.655	1.831	1.7	1.565	1.657	1.022	0.951	0.946	1.119	0.971	0.99	1.068	1.082	1.051	0.948	1.016	1.036	2.172	0	Female	0
4	Han chinese (18563)	1.337	0.993	0.975	0.952	0.944	1.208	1	1.072	0.964	0.909	1.023	1.069	1.001	1.093	0.792	0.801	1.102	1.079	0.883	1.279	0.895	0.789	0.893	1.018	0.981	1.015	1.278	1.351	0.906	0.924	0.839	1.174	Male	7.14286
5	Korean (K7)	1.293	0.945	0.881	0.812	0.962	1.045	0.794	0.89	1.109	0.885	1.134	0.937	0.987	1.112	0.53	1.005	1.108	1.021	1.041	1.089	1.002	1.096	0.921	0.77	1.025	0.988	0.837	0.928	1.074	1.454	2.299	0	Female	7.14286
6	Han of LA (17752)	1.226	1.022	0.996	0.911	0.992	1.076	0.806	0.983	1.078	1.006	1.161	0.95	1.013	1.025	0.972	1.052	1.131	1.051	1.038	0.978	1.184	0.944	1.268	0.955	1.026	0.98	0.933	1.103	1.008	1.034	1.781	0	Female	0
7	Han of LA (17737)	0.993	0.953	0.889	0.792	0.913	0.938	0.936	0.939	1.021	0.896	1.098	0.97	0.966	0.97	0.921	0.991	1.028	0.924	1.055	0.953	1.016	0.981	1.021	0.799	0.968	0.911	0.85	1.037	0.956	1.103	0.98	0.927	Male	0
8	South America (17315)	1.231	0.961	0.935	0.86	0.928	1.049	1.042	0.933	1.033	0.927	1.073	0.957	0.988	0.988	0.917	1.014	1.042	1.041	0.988	0.889	1.098	0.973	1.24	0.876	1.014	1.002	0.952	1.003	0.985	1.096	0.873	1.341	Male	0
9	South America (17301)	1.591	1.051	1.041	0.909	1	1.284	1.161	1.088	1.204	0.976	1.238	1.211	1.034	1.211	0.949	1.152	1.216	1.192	0.944	1.163	0.942	1.056	0.913	0.827	1.104	1.096	1.026	1.352	0.93	1.23	0.874	1.228	Male	7.14286
10	African North (17378)	0.991	1.044	0.977	0.863	0.936	1.048	1.023	1.031	1.073	0.978	1.203	0.949	1.033	0.923	1.043	1.04	1.182	0.937	1.093	0.987	1.008	1.037	1.065	0.839	1.037	0.96	0.852	1.017	0.944	1.393	1.129	1.04	Male	7.14286
11	African South (17341)	0.928	0.944	0.963	0.748	0.987	0.923	0.946	0.854	1.028	0.977	1.024	0.832	1.062	0.814	1.047	1.117	1.095	0.828	0.648	1.002	1.068	1.158	1.201	0.86	1.191	1.088	0.807	0.826	1.048	1.339	2.324	0	Female	7.14286
12	African South (17349)	1.054	0.879	0.896	0.81	0.935	0.9	0.943	0.849	1.105	0.968	1.082	0.821	1	0.93	1.069	1.093	1.175	0.891	1.328	1.106	1.057	1.341	1.187	0.762	1	1.04	0.789	0.808	0.927	1.6	1.202	1.04	Male	7.14286
13	African American (17107)	1.079	1.019	0.929	0.871	0.936	1.039	0.972	0.812	1.067	0.942	1.151	0.953	0.997	0.937	0.833	0.993	1.064	0.941	1.014	1.048	0.993	1.035	1.006	0.882	1.108	0.88	0.799	1.077	0.957	1.168	0.955	1.127	Male	0
14	Ice landinc (15755)	1.096	0.974	0.875	0.792	0.889	0.981	0.954	0.819	1.04	0.902	1.054	0.926	1.036	0.972	0.923	1.031	1.101	0.84	0.968	1.015	1.058	1.03	1.008	0.945	0.982	1.079	0.882	1.034	0.851	1.182	0.995	1.109	Male	0
15	Maxican Indian (17396)	0.844	0.798	0.773	0.709	0.765	0.854	0.776	0.732	0.847	0.753	0.789	0.869	0.828	0.82	0.776	0.831	0.851	0.72	0.953	1.048	0.921	0.994	1.03	1.049	1.07	1.151	0.745	0.89	0.99	1.056	1.115	1.031	Male	0
16	Chinese POP (16654)	0.928	0.755	0.749	0.752	0.791	0.825	0.776	0.767	0.824	0.742	0.834	0.801	0.754	0.967	0.692	0.8	0.828	0.851	0.995	1.045	0.929	0.94	0.993	0.963	1.012	0.867	0.82	1.076	0.973	1.073	0.935	1.324	Male	0
17	Chinese POP (16688)	0.964	0.812	0.812	0.798	0.856	0.864	0.685	0.868	0.894	0.787	0.897	0.831	0.79	0.973	0.771	0.897	0.861	0.899	1.016	1.035	0.942	1.033	1.007	0.909	1.066	0.942	0.8	1.011	1.038	1.126	2.11	0	Female	0
18	Chinese POP (16689)	1.26	0.944	0.927	0.999	0.979	1.239	0.791	1.096	1.096	0.901	1.09	0.819	0.924	1.329	0.897	1.005	1.1	0.998	1.019	0.964	0.931	0.936	0.97	1.021	1.048	0.972	1.03	1.482	0.985	1.054	0.919	1.17	Male	7.14286
19	Chinese POP (17014)	1.299	0.953	0.91	0.836	0.959	1.053	0.989	0.96	1.108	0.918	1.121	0.99	0.981	1.003	0.938	1.037	1.079	1.095	0.835	1.047	0.945	1.028	0.96	0.788	0.989	0.971	0.999	1.131	0.894	1.036	0.749	1.117	Male	0
20	Chinese POP (17015)	0.911	0.803	0.836	0.745	0.843	0.92	0.674	0.783	0.885	0.788	0.881	0.827	0.863	0.827	0.8	0.852	0.927	0.872	0.871	0.987	0.983	0.919	1.018	0.966	1.052	0.978	0.842	1.024	1.001	1.071	1.022	1.05	Male	0
21	Chinese POP (17017)	0.808	0.711	0.695	0.651	0.698	0.783	0.755	0.723	0.744	0.66	0.725	0.759	0.729	0.759	0.639	0.684	0.767	0.7	1.041	1.02	0.978	0.979	0.968	0.92	1.092	0.929	0.792	0.869	1.013	1.06	0.924	1.017	Male	0
22	Chinese POP (17016)	1.02	0.907	0.936	0.828	0.932	0.959	0.915	0.944	1.069	0.971	0.991	0.918	1.052	0.845	0.991	1.059	1.091	0.932	0.962	0.972	1.057	1.067	1.147	0.951	1.122	1.012	0.924	1.01	0.922	1.256	1.037	1.038	Male	0
23	Chinese POP (17018)	1.107	0.967	0.992	0.883	0.998	1.089	1.009	0.952	1.054	0.961	1.067	0.99	1.047	0.99	1.021	1.057	1.041	1.015	0.806	1.014	0.872	0.893	1.073	0.979	1.023	0.966	1.091	1.202	0.951	1.138	1.76	0	Female	0
24	Chinese POP (17019)	1.248	0.996	1	0.867	1.004	1.096	0.801	0.959	1.081	0.947	1.095	1.005	1.049	1.026	1.006	1.039	1.169	1.023	0.875	1.057	1.001	0.889	1.025	0.996	1.092	0.998	1.113	1.235	0.951	1.177	1.853	0	Female	0
25	Chinese POP (17020)	1.128	0.995	0.993	0.851	1.009	1.16	1.057	0.927	1.098	0.968	1.089	1.054	1.091	1.014	0.992	1.079	1.147	1.08	0.889	1.115	0.976	0.959	1.051	0.927	1.177	1.019	0.97	1.082	1.014	1.311	1.051	1.237	Male	0
26	Korean-SEA(17081)	1.234	0.884	0.836	0.739	0.844	1.027	0.951	0.868	1.088	0.866	1.147	0.908	0.985	1.079	0.754	1.047	1.215	0.891	1.202	1.248	1.276	1.02	0.903	0.762	0.921	0.995	0.853	0.934	0.861	1.345	1.901	0	Female	0
27	Vienamese-SEA(17082)	1.07	0.984	0.956	0.829	0.964	1.002	0.982	0.87	1.056	0.943	1.015	0.887	1.065	0.901	1.015	1.045	1.064	0.934	0.958	0.969	1.071	1.015	1.17	0.94	1.222	1.069	0.885	0.873	1.051	1.316	1.227	1.017	Male	0
28	Vienamese-SEA(17083)	0.943	0.897	0.885	0.814	0.985	1.054	1.041	0.892	1.136	0.936	1.187	0.934	1.037	1.025	0.821	1.097	0.954	0.593	1.179	1.056	1.009	1.013	0.969	0.81	1.09	0.949	0.722	0.981	0.943	1.496	1.866	0	Female	7.14286
29	FILIPINO-SEA(17084)	1.002	0.863	0.819	0.852	0.872	0.888	0.842	0.838	0.914	0.836	0.991	0.927	0.922	0.802	0.899	0.95	0.948	0.864	1.102	0.971	0.882	1.053	1.008	0.932	1.045	0.964	0.816	0.864	1.042	1.002	1.832	0	Female	0
30	FILIPINO-SEA(17085)	1.114	0.939	0.887	0.882	0.907	1.007	0.771	0.889	1.045	0.968	1.027	0.984	1	0.97	0.934	1.286	0.945	0.848	0.974	0.963	1.07	1.032	0.987	0.871	1.044	1.024	0.95	0.997	0.959	1.182	0.863	1.238	Male	0
31	CAMBODIAN-SEA(17086)	1.055	0.842	0.773	0.772	0.773	1.03	0.661	0.824	0.887	0.798	0.858	0.992	0.825	0.915	0.728	0.838	0.961	0.79	0.949	0.995	1.008	0.946	0.852	0.965	1.102	1.045	0.957	1.137	0.977	1.056	1.629	0	Female	0
32	CAMBODIAN-SEA(17087)	1.018	0.902	0.785	0.76	0.9	0.973	0.833	0.798	0.846	0.818	0.912	1.023	0.787	0.94	0.706	0.804	0.939	0.833	1.041	1.208	1.155	0.861	0.923	0.887	1.074	1.151	0.899	1.299	0.932	1.014	1.998	0	Female	0
33	CAMBODIAN-SEA(17088)	1.448	1.006	1.004	0.852	1.035	1.266	0.62	1.025	1.191	0.975	1.251	1.22	1.052	1.189	0.93	1.104	1.167	1.141	0.939	1.116	0.922	1.008	0.981	0.898	1.062	1.042	1.122	1.282	0.912	1.174	0.834	1.15	Male	0
34	FILIPINO-SEA(17089)	1.424	0.969	0.934	0.893	0.942	1.306	1.01	1.048	1.025	0.923	1.084	1.169	1.013	1.093	0.731	0.792	1.223	1.053	0.813	1.226	0.839	0.708	0.769	0.977	0.912	0.897	1.223	1.401	0.796	0.898	0.821	1.299	Male	7.14286
35	Korean-SEA(17090)	1.183	1.08	1.027	0.831	0.987	1.142	0.788	0.985	1.041	1.085	1.146	0.952	1.133	0.979	0.887	0.914	1.217	0.967	1.07	1.147	1.042	1.204	0.998	0.913	0.926	0.995	0.85	1.2	0.905	1.336	1.314	1.191	Male	0
36	AMI (13607)	1.177	0.974	0.949	0.941	0.962	1.058	1.024	1.015	1.089	0.947	1.179	1.06	1.085	0.959	1.005	1.17	1.152	0.98	1.016	0.998	0.954	1.047	1.009	0.881	1.035	1.063	0.908	0.946	1.024	1.162	1.01	1.002	Male	0
37	AMI (13608)	1.174	0.919	0.892	0.809	0.906	0.976	1.016	0.949	1.154	0.969	1.212	0.952	1.088	0.9	0.983	1.188	1.218	0.97	1.092	1.002	0.924	1.283	1.076	0.777	1.081	1.068	0.838	0.951	1	1.387	1.021	1	Male	7.14286
38	AMI (13609)	1.422	0.991	0.944	0.849	0.919	1.229	1.022	0.985	1.082	0.953	1.171	0.977	1.082	1.037	0.792	0.937	1.301	1.055	1.022	1.243	1.001	0.978	0.912	0.929	1.057	1.017	0.961	1.146	0.975	1.273	1.093	1.327	Male	0
39	AMI (13610)	1.376	0.956	0.885	0.76	0.916	1.198	0.78	0.972	1.068	0.946	1.172	0.996	1.048	1.063	0.817	0.865	1.333	0.994	1.035	1.226	0.921	0.957	0.959	0.898	1.019	1.062	0.974	1.257	0.982	1.194	0.987	1.361	Male	7.14286
40	AMI (13611)	1.379	0.937	0.923	0.889	0.984	1.242	1.127	1.018	1.204	0.922	1.15	1.021	0.999	1.329	0.888	1.132	1.301	1.016	1.098	1.041	0.96	1.016	1.001	0.94	1.032	1.015	0.91	1.245	0.986	1.28	1.055	1.23	Male	0
41	AMI (13612)	1.169	1.082	1.052	0.961	1.023	1.106	1.112	1.022	1.082	1.121	0.976	1.103	1.067	1.103	1.155	1.076	1.038	1.243	0.962	1.136	0.966	0.891	0.919	1.181	1.025	0.939	1.15	1.441	0.98	1.031	1.142	1.106	Male	7.14286
42	AMI (13613)	1.114	0.847	0.826	0.787	0.874	0.976	0.763	0.809	1.06	0.896	1.038	0.81	0.961	1.077	0.82	1.042	1.209	0.859	1.203	0.893	0.988	1.146	1.094	0.819	1.036	1.007	0.688	0.961	1.026	1.37	1.177	1.105	Male	7.14286
43	AMI (13614)	1.328	0.926	0.882	0.901	0.949	1.123	1.028	0.954	1.104	0.94	1.075	0.991	0.94	1.177	0.783	1.032	1.182	1.051	1.013	1.076	1.043	1.004	1.038	0.899	1.025	1.015	0.937	1.22	0.949	1.387	0.902	1.011	Male	7.14286
44	AMI (13615)	1.322	0.856	0.802	0.79	0.865	1.054	1.008	0.881	1.061	0.853	1.116	0.838	0.947	1.118	0.826	1.112	1.198	0.883	1.128	0.95	0.901	1.12	1.065	0.831	1.007	0.978	0.778	1.05	0.969	1.38	1.109	1.133	Male	7.14286
45	AMI (13616)	1.329	1.056	1.035	0.948	1.079	1.296	0.941	1.135	1.171	1.008	1.223	1.282	1.04	1.286	0.955	1.099	1.2	1.236	0.931	1.196	0.922	0.748	0.897	1.1	0.926	0.936	1.153	1.451	0.934	1.005	1.017	1.303	Male	7.14286
46	European Caucasian (12740)	0.955	0.939	1.002	1.06	0.938	0.872	0.998	0.982	0.994	0.993	0.906	0.962	0.98	0.921	1.036	0.976	1.067	1.064	1.142	0.965	0.963	0.912	1.091	0.991	0.998	1.133	0.934	1.071	0.961	1.115	2.111	0	Female	0
47	YORUBA-NIGERIA(18502)	1.253	0.97	0.957	0.877	1.003	1.148	1.12	0.885	1.183	0.782	0.968	0.752	0.877	0.766	0.823	0.955	1.163	0.596	1.097	0.955	0.986	1.074	1.02	0.779	1.117	1.094	0.772	0.949	0.929	1.441	2.05	0	Female	7.14286
48	JAPANESE(18969)	0.825	0.943	0.978	1.057	0.938	0.864	0.721	0.952	0.981	0.933	0.865	0.892	0.916	0.939	1.041	1.017	0.957	0.964	1.168	0.878	0.91	1.147	1.392	0.915	0.957	1.04	0.968	0.935	1.083	1.226	1.957	0	Female	7.14286
49	JAPANESE(18975)	1.202	1.042	1.054	1.038	0.989	1.22	0.999	1.148	1.002	1.063	0.995	1.119	1.059	1.085	0.913	0.851	1.092	1.126	0.852	1.216	0.895	0.808	0.893	1.057	0.908	0.971	1.449	1.256	0.86	0.927	1.705	0	Female	7.14286
50	JAPANESE(18997)	0.998	0.846	0.892	0.81	0.931	0.945	0.949	0.829	1.047	0.841	1.011	0.886	0.95	0.961	0.994	0.993	1.059	0.99	1.026	0.907	0.913	1.109	1.095	0.876	0.96	1.058	0.835	1.012	1.045	1.38	1.879	0	Female	7.14286
51	Han of LA (17733)	1.094	1.026	0.965	0.941	0.947	0.954	0.96	0.975	0.99	0.895	1.145	0.93	0.917	1.035	1.086	0.998	1.024	0.968	1.128	1.118	0.972	0.98	1.131	0.899	0.932	0.911	1.021	1.041	0.999	1.162	1.431	0	Female	0
52	Han of LA (17734)	1.105	0.986	0.929	0.925	0.94	0.924	0.541	1.002	0.987	0.897	1.126	0.923	0.923	1.019	1.063	1.018	1.049	0.914	1.131	1.104	0.958	0.938	1.186	0.9	0.989	0.979	1.028	0.987	0.986	1.181	1.406	0	Female	0
53	Han of LA (17735)	0.985	0.943	0.859	0.881	0.885	0.881	0.9	0.873	0.894	0.808	1.015	0.867	0.82	0.966	0.969	0.901	0.908	0.86	1.103	1.159	0.992	0.974	1.201	0.963	0.993	0.973	0.97	0.952	1.046	1.035	1.432	0	Female	0
54	Han of LA (17736)	1.113	1.013	0.944	0.938	0.936	0.932	0.983	0.941	1.003	0.911	1.104	0.921	1.298	1.503	1.057	1.023	1.059	0.93	1.159	1.112	0.94	0.998	1.223	0.851	1.035	1.013	0.943	0.908	1.038	1.232	0.807	1.421	Male	7
55	Han of LA (17738)	1.236	0.982	0.967	0.999	0.976	1.13	0.878	1.042	1.096	0.987	1.166	1.132	1.01	1.088	0.933	1.186	0.883	1.078	1.047	1.214	1.047	0.885	1.003	0.932	1.119	0.944	0.947	1.209	0.94	1.135	1.698	0	Female	0
56	Han of LA (17739)	1.116	0.942	0.917	0.973	0.985	1.091	1.047	0.991	1.065	0.959	1.151	1.043	0.986	1.093	0.93	0.975	1.003	1.046	1.107	1.107	0.993	0.916	1.025	0.933	1.074	0.925	0.954	1.299	0.965	1.144	1.848	0	Female	0
57	Han of LA (17740)	1.062	1	0.919	0.85	0.91	0.892	0.992	0.85	1.026	0.935	1.153	0.817	0.924	0.943	1.31	1.048	1.089	0.882	1.331	1.042	0.937	1.198	1.347	0.853	1.018	1	0.777	0.814	1.077	1.443	1.559	0	Female	7.14286
58	Han of LA (17741)	1.412	1.09	1.018	0.944	1.088	1.242	0.867	1.067	1.152	0.986	1.214	1.197	1.017	1.306	1.019	1.037	1.184	1.066	1.051	1.227	0.919	0.908	0.964	0.904	1.077	0.944	1.055	1.373	0.95	1.236	1.672	0	Female	7.14286
59	Han of LA (17742)	1.257	1.078	1.006	0.955	1.111	1.192	1.075	1.063	1.118	0.997	1.156	1.116	1.013	1.252	1.023	1.011	1.161	1.014	1.069	1.2	0.905	0.941	0.964	0.897	1.046	0.955	1.067	1.318	0.955	1.223	0.912	1.574	Male	7.14286
60	Han of LA (17743)	1.29	1.009	0.827	0.963	0.997	1.156	1.038	0.975	1.101	0.994	1.053	1.053	0.964	1.198	0.917	0.995	1.085	1.054	1.012	1.068	0.933	0.958	0.998	0.909	1.057	1.074	1.009	1.256	0.982	1.268	0.878	0.932	Male	0
61	Han of LA (17744)	1.334	1.063	1.003	0.966	1.169	1.186	1.073	0.845	0.927	0.795	0.906	0.877	0.87	0.866	1.053	1.043	1.181	1.019	1.025	1.105	0.919	1.064	1.017	0.876	1.088	1.014	0.969	1.235	0.923	1.315	1.8	0	Female	0
62	Han of LA (17745)	1.159	0.938	0.846	0.808	0.987	1.039	0.996	0.896	1.034	0.918	1.048	0.987	1.005	1.055	0.946	0.981	1.048	0.863	1.05	1.061	0.899	1.091	0.993	0.845	1.031	0.948	0.844	1.084	0.997	1.391	1.875	0	Female	7.14286
63	Han of LA (17746)	0.918	0.736	0.678	0.647	0.762	0.829	0.721	0.694	0.807	0.683	0.813	0.768	0.726	0.811	0.669	0.729	0.825	0.673	1.119	1.094	0.868	1.074	0.958	0.875	1.076	0.965	0.697	0.913	1.057	1.33	1.925	0	Female	0
64	Han of LA (17747)	0.95	0.716	0.745	0.737	0.813	0.871	0.799	0.789	0.816	0.746	0.852	0.883	0.761	0.876	0.692	0.797	0.805	0.813	1.123	1.015	0.976	0.968	1.016	1	1.071	0.909	0.794	1.039	0.946	1.06	1.797	0	Female	0
65	Han of LA (17749)	1.381	1.108	1.018	0.911	1.014	1.194	1.106	1.041	1.14	1.017	1.21	1.228	1.011	1.195	0.978	1.052	1.177	1.186	0.899	1.159	0.946	0.956	1.029	0.965	1.002	1.075	1.084	1.335	0.898	1.144	0.901	1.316	Male	0
66	Han of LA (17753)	1.2	0.937	0.855	0.765	0.902	1.061	0.74	0.896	0.94	0.838	0.992	1.047	0.876	1.047	0.8	0.84	0.957	1.03	0.908	1.152	0.963	0.917	1.034	0.999	1.029	1.083	1.048	1.287	0.996	1.022	0.93	1.324	Male	0
67	Han of LA (17754)	1.338	1.047	0.984	0.882	0.994	1.135	1.076	1.001	1.133	0.984	1.146	1.094	1.014	1.106	0.948	1.032	1.137	1.173	0.929	1.071	0.95	0.987	1.078	0.909	1.066	1.093	0.993	1.251	0.925	1.141	1.782	0	Female	0
68	Han of LA (17755)	1.228	1.029	0.93	0.883	0.982	1.047	0.8	0.887	1.084	0.967	1.11	1.029	0.971	1.075	0.923	1.028	1.123	1.081	0.97	1.01	0.946	1.008	1.079	0.911	1.028	1.019	0.961	1.067	0.903	1.16	1.038	1.061	Male	0
69	Han of LA (17756)	0.885	0.781	0.721	0.65	0.754	0.828	0.76	0.707	0.791	0.732	0.831	0.779	0.722	0.799	0.67	0.766	0.815	0.832	1.007	0.972	0.957	0.953	1.016	0.916	1.096	1.076	0.786	1.016	0.99	1.192	1.947	0	Female	0
70	Han of LA (17757)	1.341	0.959	0.921	0.957	0.992	1.172	0.814	1.078	1.105	0.904	1.126	1.006	0.917	1.27	0.916	1.015	1.154	0.962	1.029	0.99	0.912	0.964	1.026	1.032	0.984	0.925	1.003	1.347	1.005	1.043	1.853	0	Female	0
71	Han of LA (17759)	1.227	0.951	0.931	0.989	0.96	1.162	0.832	1.06	1.128	0.907	1.1	0.999	0.945	1.316	0.918	1.025	1.155	1.012	1.032	1.222	0.925	0.96	1.023	0.973	1.004	0.981	1.037	1.282	1.031	1.033	0.958	1.304	Male	0
72	Han of LA (17761)	1.421	1.055	0.992	0.922	1.057	1.202	0.865	1.058	1.213	0.984	1.283	1.082	1.065	1.182	0.974	1.38	0.935	1.158	0.928	1.107	0.939	1.094	1.008	0.895	1.082	0.978	1.07	1.263	0.899	1.181	0.809	1.291	Male	0
Duplication: > 1.35 (Green boxes)
Deletion: < 0.65 (Red boxes)
Error rate is estimated by control probes (number of error control probes/total number of control probes)
